# Supplementary material for: Identification and Transcriptome Analysis of Bursaphelenchus xylophilus with Excellent Low Temperature Resistance
Source: Int J Mol Sci. 2024 Dec 23;25(24):13732. doi: 10.3390/ijms252413732 (PMC11679782; doi:10.3390/ijms252413732)
Supplement: Supplementary file 1 [file ijms-25-13732-s001.zip]

Archive with 3 entries (3 files):
- Supplementaty Figures.pdf
- Supplementaty Table S1.xls
- Supplementaty Table S2.xls
