# Supplementary material for: Identification and Transcriptome Analysis of Bursaphelenchus xylophilus with Excellent Low Temperature Resistance
Source: Int J Mol Sci. 2024 Dec 23;25(24):13732. doi: 10.3390/ijms252413732 (PMC11679782; doi:10.3390/ijms252413732)
Supplement: Supplementary file 1 [file ijms-25-13732-s001.zip › Supplementaty Table S1.xls]

## Sheet: mapping_stastics
Supplementary Table S1. RNA-seq mapping results of SC13 under different temperature
	T25-1	T25-2	T15-1	T15-2	T10-1	T10-2
Total reads	51981606(100.00%)	37150572(100.00%)	68268430(100.00%)	56176750(100.00%)	56568720(100.00%)	67953858(100.00%)
Total mapped	50332359(96.83%)	35940744(96.74%)	66007360(96.69%)	53661951(95.52%)	54547962(96.43%)	65920134(97.01%)
Mutiple mapped	779510(1.50%)	494974(1.33%)	1019719(1.49%)	742939(1.32%)	783926(1.39%)	965334(1.42%)
Uniquely mapped	49552849(95.33%)	35445770(95.41%)	64987641(95.19%)	52919012(94.20%)	53764036(95.04%)	64954800(95.59%)
Read-1 mapped	24864235(47.83%)	17774088(47.84%)	32611589(47.77%)	26541352(47.25%)	26970556(47.68%)	32586057(47.95%)
Read-2 mapped	24688614(47.49%)	17671682(47.57%)	32376052(47.42%)	26377660(46.95%)	26793480(47.36%)	32368743(47.63%)
Reads map to '+'	24756068(47.62%)	17707543(47.66%)	32466518(47.56%)	26437412(47.06%)	26859658(47.48%)	32452488(47.76%)
Reads map to '-'	24796781(47.70%)	17738227(47.75%)	32521123(47.64%)	26481600(47.14%)	26904378(47.56%)	32502312(47.83%)
Non-splice reads	30082117(57.87%)	21643249(58.26%)	39811582(58.32%)	32697430(58.20%)	32995438(58.33%)	39277830(57.80%)
Splice reads	19470732(37.46%)	13802521(37.15%)	25176059(36.88%)	20221582(36.00%)	20768598(36.71%)	25676970(37.79%)
Reads mapped in proper pairs	46409216(89.28%)	33242540(89.48%)	60662232(88.86%)	49645566(88.37%)	50415894(89.12%)	61145988(89.98%)
