# Supplementary material for: Identification and Transcriptome Analysis of Bursaphelenchus xylophilus with Excellent Low Temperature Resistance
Source: Int J Mol Sci. 2024 Dec 23;25(24):13732. doi: 10.3390/ijms252413732 (PMC11679782; doi:10.3390/ijms252413732)
Supplement: Supplementary file 1 [file ijms-25-13732-s001.zip › Supplementaty Table S2.xls]

## Sheet: mapping_stastics
Supplementary Table S2. The annotaions of top 20 overlapped DE genes across all treatments.
Gene ID	Annotation
bx1.05629	IPR000169:Cysteine peptidase, cysteine active site|IPR000668:Peptidase C1A, papain C-terminal|IPR013201:Proteinase inhibitor I29, cathepsin propeptide|IPR025660:Cysteine peptidase, histidine active site|IPR025661:Cysteine peptidase, asparagine active site|IPR013128:Peptidase C1A
bx1.06941	IPR005615:Glutathione synthase, eukaryotic|IPR004887:Glutathione synthase, substrate-binding, eukaryotic
bx1.02462	IPR006687:Small GTPase superfamily, SAR1-type|IPR006689:Small GTPase superfamily, ARF/SAR type|IPR024156:Small GTPase superfamily, ARF type
bx1.12312	IPR012971:Nucleolar GTP-binding protein 2, N-terminal domain|IPR006073:GTP binding domain|IPR024929:Nucleolar GTP-binding protein 2
bx1.07412	NA
bx1.10814	IPR000811:Glycosyl transferase, family 35
bx1.04117	IPR001079:Galectin, carbohydrate recognition domain
bx1.08863	IPR001216:Cysteine synthase/cystathionine beta-synthase P-phosphate-binding site|IPR001926:Tryptophan synthase beta subunit-like PLP-dependent enzymes superfamily
bx1.06246	IPR002307:Tyrosine-tRNA ligase|IPR002305:Aminoacyl-tRNA synthetase, class Ic
bx1.03032	IPR006589:Glycosyl hydrolase, family 13, subfamily, catalytic domain|IPR006047:Glycosyl hydrolase, family 13, catalytic domain|IPR015902:Glycoside hydrolase, family 13
bx1.12334	IPR008160:Collagen triple helix repeat|IPR002486:Nematode cuticle collagen, N-terminal
bx1.05377	NA
bx1.00198	IPR013106:Immunoglobulin V-set domain|IPR007110:Immunoglobulin-like domain|IPR013151:Immunoglobulin|IPR003598:Immunoglobulin subtype 2|IPR003599:Immunoglobulin subtype
bx1.06182	NA
bx1.00215	IPR013684:Mitochondrial Rho-like
bx1.06167	NA
bx1.08642	IPR019424:7TM GPCR, olfactory receptor/chemoreceptor Srsx
bx1.11244	NA
bx1.02465	IPR026822:Spp2/MOS2, G-patch domain
bx1.11657	IPR001304:C-type lectin|IPR013032:EGF-like, conserved site|IPR000742:Epidermal growth factor-like domain|IPR006582:MD domain|IPR018378:C-type lectin, conserved site
